# Supplementary material for: IL-1-dependent enteric gliosis guides intestinal inflammation and dysmotility and modulates macrophage function
Source: Commun Biol. 2022 Aug 12;5:811. doi: 10.1038/s42003-022-03772-4 (PMC9374731; doi:10.1038/s42003-022-03772-4)
Supplement: Supplementary file 4 — Supplementary Data 1 [file 42003_2022_3772_MOESM4_ESM.xlsx]

## Sheet: Figure 1a-f
	All data included in GEO database GSE

## Sheet: Figure 2 all, but c
	All data included in GEO database GSE198889 following token: cdupiqaotjsnvgf

## Sheet: Figure 2c
	IL-6				TNFa				CCL2				CCL5				CXCL2				CXCL5				CSF3				CSF1
Control	1e-05	4e-05	1e-05	1e-05	0	0	0	0	3e-05	0.00013	1e-05	5e-05	0	0	0	0	0	0	0	0	0	0	0	0	0	3e-05	2e-05	1e-05	0.00394	0.00325	0.00141	0.00245
with IL1b_10ng/ml	0.0002	0.00035	0.00027	0.00019	2e-05	4e-05	8e-05		0.00399	0.00388	0.00469	0.00436	0.00032	0.00069	0.00064	0.00053	0.0005	0.00105	0.00085	0.00132	0.00205	0.00132	0.00079	0.00109	0.00037	0.0002	0.00042	0.00057	0.01919	0.0402	0.02387	0.00478

## Sheet: Figure 3e
WT_sham	Cre_sham	WT_IM24h	Cre_IM24h	WT_IM72h	Cre_IM72h
7.82	7.57	3.26	9.11	10.368	10.2343
9.49	9.45	3.23	9.14	8.65437	10.9179
7.51	10.83	3.71	6.34	9.34638	10.3487
8.72	9.4	7.29	5.7		11.2587
10.44	10.75	4.01	6.44
9.9	10.11	5.44	9.53
9.14	10	3.96	10.03
		4.82	9.26
		6.62	9.04
		5.29	8.45
		5.44	7.83
		3.04088	6.75
		3.91705	8.7024
		4.65186	9.25735

## Sheet: Figure 3f
CD45+ cells			MPO+ cells
WT	Cre		WT	Cre
7670	6560		352.222	253.333
9760	6660		352.222	436.667
9350	3260		905.556	505.555
4060	1420		380	554.444
5400	3550		485.555	312.222
6680	3260		597.778	224.444
4460	4050		437.778	443.333
7220	5020		415.555	311.111
5890	3920		902.222	184.444
6650	760		637.778	162.222
9050			486.667	193.333
5390			512.222	382.222
9480				327.778

## Sheet: Figure 3g
ME-Macs			Monocytes			CD68+/ME-Macs			Neutrophils
WT	Cre		WT	Cre		WT	Cre		WT	Cre
481000	330000		51100	27400		5000	1700		11920	4610
358000	285000		67400	24300		3400	900		11000	5710
520000	315000		63900	17800		8900	1600		12830	2830
648000	127000		39900	5900		2100	600		12840	2790
663000	334000		33800	20100		10300			6490	5650
737000	71000		35000	20300					9830	2630
472000			45700						7120
837000			41800						6900

## Sheet: Figure 3i
	Con_WT	Con_WT	Con_WT	Con_WT	Con_WT	Con_Cre	Con_Cre	Con_Cre	Con_Cre	Con_Cre	WT_IM24h	WT_IM24h	WT_IM24h	WT_IM24h	WT_IM24h	Cre_IM24h	Cre_IM24h	Cre_IM24h	Cre_IM24h	Cre_IM24h
Cxcl2	0.271967	2.21781	1.72636	0.550871	0.232987	0.0968218	0.46529	0.145624	3.77736	0.514903	3.54994	2.63131	5.89017	6.3693	2.23457	0.156666	1.04627	0.109905	0.231044	0.212686
CXCL5	0.741433	1.17428	0.875737	1.35792	0.850635	0.532996	0.733113	0.578573	1.92125	1.23406	2.57194	2.45269	2.71833	5.39492	5.28436	1.13413	2.93794	1.60547	2.38258	3.10155
CCL3	0.768296	0.832939	0.832939	0.9816	1.58423	0.651528	0.9122	0.823387	1.51441	1.09848	3.32748	3.59722	3.15643	2.88319	4.21701	1.59313	3.08222	1.88255	2.12392	1.78255
Il-6	0.760598	1.84941	1.8404	0.175617	0.373976	0.162674	0.656606	0.5074	3.12807	0.54525	3.93138	4.28754	3.09108	3.47944	4.19051	0.26322	1.38858	0.184655	1.15457	2.76463
Il11	0.139113	1.72297	2.15603	0.862713	0.119174	1.56418	0.204015	1.79123	1.23254	0.208036	2.88692	5.13971	4.05297	2.88758	4.28623	0.330414	0.231788	0.918341	2.32927	1.63859
Fosb	0.534053	0.940742	0.819791	0.92405	1.78137	0.544491	1.17386	0.568644	1.65172	1.06128	2.78087	3.48713	2.76117	2.73986	3.25265	0.917059	1.05157	1.48949	1.00459	1.25482
	Con_WT	Con_WT	Con_WT	Con_WT	Con_WT	Con_Cre	Con_Cre	Con_Cre	Con_Cre	Con_Cre	WT_IM24h	WT_IM24h	WT_IM24h	WT_IM24h	WT_IM24h	Cre_IM24h	Cre_IM24h	Cre_IM24h	Cre_IM24h	Cre_IM24h
Arg1	0.842655	0.856371	1.0245	1.76635	0.510119	0.695628	0.972549	0.944802	1.27486	1.11216	15.0966	4.99713	7.24722	44.6754	13.7652	7.24971	12.2048	12.3843	9.94839	7.20696
Ccl2	0.743947	0.986742	0.978785	1.38026	0.910266	0.783764	0.779506	1.56462	1.05739	0.814712	17.142	15.938	16.7446	33.5618	32.4544	6.77128	21.0559	9.19441	7.53114	14.4857
Ccl7	0.29565	0.87614	0.877488	1.54811	1.40261	0.887212	0.668331	1.5119	0.845155	1.0874	33.7742	23.6653	16.8412	28.349	53.4623	8.50343	14.3711	14.7326	15.8064	6.63678
Ccl24	0.897405	1.26893	0.976694	1.27677	0.580196	0.789828	0.816274	0.803431	1.81435	0.776117	4.87506	10.238	11.1599	12.7061	3.51867	2.34155	3.04103	2.23167	2.71596	3.2438
Cxcl3	0.378393	0.81801	0.366917	2.79248	0.644201	0.300218	0.299946	0.303047	3.79093	0.305857	28.4171	10.4983	18.3505	24.6263	39.0346	7.83013	9.38159	8.1561	0.716404	6.01232
Cxcl10	0.869071	1.24874	0.947656	1.34413	0.590402	0.718561	0.826031	1.29182	1.25636	0.907225	9.13898	3.28282	2.6597	3.38472	8.43991	1.2184	2.47712	2.77812	3.77252	2.40988

## Sheet: Figure 3j
Mip1a
WT_naive	IL1R1Cre_naive	WT_IM24h	IL1R1-KO_IM24h
0.4619	1.65616	2.73057	0.97093
1.07869	1.07701	1.86909	1.05789
0.92567	0.777041	6.65783	1.19154
1.03041	0.668034	2.46121	1.29673
0.50334	0.821759	7.08717	1.45877
		7.31319	1.47598
Csf3
WT_naive	IL1R1Cre_naive	WT_IM24h	IL1R1-KO_IM24h
0.228	1.69977	6.12726	1.69353
0.789	0.977706	9.47641	1.41063
0.61387	0.67375	2.8599	0.6413
1.84271	0.676972	1.73408	1.31279
0.52642	0.971799	2.52742	1.30082
		2.51048	0.84584
Il-6
WT_naive	IL1R1Cre_naive	WT_IM24h	IL1R1-KO_IM24h
1.91187	0.923377	4.08925	2.17297
0.96258	0.676438	4.19573	1.17207
0.98131	1.94847	12.4525	0.341734
0.87873	0.904232	9.58675	1.18195
0.26551	0.547484	7.98128	0.805097
		12.3301	1.14389
Csf1
WT_naive	IL1R1Cre_naive	WT_IM24h	IL1R1-KO_IM24h
0.83264	1.76201	5.11003	0.396785
0.68782	1.33174	2.96458	0.0991746
0.4307	0.712022	3.04047	0.11946
1.80781	0.412337	1.13288	0.01383
0.24103	0.781887	0.46604	0.0857
		0.43035	0.22901
CD68
WT_naive	IL1R1Cre_naive	WT_IM24h	IL1R1-KO_IM24h
0.58506	1.60118	7.25838	0.472676
1.11161	1.02819	5.2583	0.43922
1.02282	0.932562	4.76547	0.617738
1.7216	0.674646	1.61247	0.4249
0.55891	0.763419	0.98563	0.80812
		0.83158	0.69569

## Sheet: Figure 4c
CD68/ganglia area
naive	3h
46.6487	118.591
70.1319	90.9658
68.0405	90.0392
63.1008	99.4468
45.5002	100.28
61.4523	99.7757
68.2613	99.6853
62.9325	95.5129
61.7788	63.9152
34.3861	106.268
42.9461	67.4214
17.6737	76.9543
28.2321	85.0518
24.6054	81.4181
36.3115	76.2353
51.4526
48.4488
37.7417
36.1526

## Sheet: Figure 4d
Nestin			GFAP			IL1b			IL-6			Ccl2			Mip1a
naive	3hCon		naive	3hCon		naive	3hCon		naive	3hCon		naive	3hCon		naive	3hCon
0.350685	3.33584		0.338616	3.51607		1.25558	89.2729		0.259657	380.537		0.908138	415.494		1.2279	294.891
0.856142	7.01854		0.746439	2.42572		1.45954	33.115		0.713151	561.971		0.911664	682.905		0.898778	439.314
1.32079	5.77782		1.18704	2.68101		0.284882	108.574		0.740953	611.625		1.1802	429.656		0.873323	256.429
0.966306	2.37601		0.630441	1.94586		1.48354	37.2901		1.48354	84.0128		0.722909	569.161		1.50167	582.052
0.647666	5.73271		0.897486	2.55547		0.395126			0.395126	107.057		0.347377	458.618		0.427594	1556.92
0.761029	4.77998		1.53695	3.39891		0.675115			0.675115	628.605		1.92971	437.177		1.07073	1459.14
1.27347	9.50446		0.803529	3.19141		2.73245			2.73245	468.714
1.22552	15.0734		1.23325	5.28037		1.14951			1.14951	326.593
0.918339	18.6561		0.963219	2.40032		1.14884			1.14884	377.483
1.24189	7.66278		1.23977	3.65992		0.701649			0.701649	356.649
0.796087	4.25311		0.803848						0.622091	377.585
0.962023			0.956381						0.7056
									1.67231
CD68			Csf1			Csf3
naive	3hCon		naive	3hCon		naive	3hCon
1.14735	7.51023		1.23599	2.54635		0.760788	36.1464
0.822156	7.18777		0.809497	5.12622		0.937991	35.1196
1.0305	11.1707		0.954516	5.50354		1.30122	68.2881
1.43442	12.432		1.23599	7.89196		0.81782	61.3436
0.683264	4.39685		0.809497	2.83236		0.28908	42.724
0.882317	4.40501		0.954516	3.62085		1.8931	69.1639

[truncated: 8 more sheets: Figure 4e, Figure 5, but f-h, Figure 5f, Figure 5g, Figure 5h, Figure 6, but c+i, Figure 6c, Figure 6i]
